# Supplementary material for: Adaptive Path Selection for Link Loss Inference in Network Tomography Applications
Source: PLoS One. 2016 Oct 4;11(10):e0163706. doi: 10.1371/journal.pone.0163706 (PMC5049780; doi:10.1371/journal.pone.0163706)
Supplement: S1 File — (ZIP) [file pone.0163706.s001.zip]

Archive with 73 entries (67 files):
- plos_qiao_data/
- plos_qiao_data/APSA/
- plos_qiao_data/APSA/case.mat
- plos_qiao_data/APSA/compute_iden_loss.m
- plos_qiao_data/APSA/construct_graph.m
- plos_qiao_data/APSA/construct_graph_new.m
- plos_qiao_data/APSA/draw_graph.m
- plos_qiao_data/APSA/find_all.m
- plos_qiao_data/APSA/find_fault_link_rank.m
- plos_qiao_data/APSA/find_fault_path_rank.m
- plos_qiao_data/APSA/find_iden_links.m
- plos_qiao_data/APSA/find_iden_links_new.m
- plos_qiao_data/APSA/find_max_link.m
- plos_qiao_data/APSA/find_max_links_paths.m
- plos_qiao_data/APSA/find_max_path.m
- plos_qiao_data/APSA/find_max_uncover_path.m
- plos_qiao_data/APSA/find_min_links.m
- plos_qiao_data/APSA/find_new_iden.m
- plos_qiao_data/APSA/find_opt_path.m
- plos_qiao_data/APSA/find_opt_path_cover.m
- plos_qiao_data/APSA/find_opt_path_graph.m
- plos_qiao_data/APSA/find_opt_path_graph_1.m
- plos_qiao_data/APSA/find_opt_path_graph_new.m
- plos_qiao_data/APSA/find_remble_path.m
- plos_qiao_data/APSA/find_remble_path_link.m
- plos_qiao_data/APSA/path_iden_links_good.m
- plos_qiao_data/APSA/path_iden_links_loss.m
- plos_qiao_data/APSA/path_select_link.m
- plos_qiao_data/APSA/path_select_path.m
- plos_qiao_data/APSA/prob_select.m
- plos_qiao_data/APSA/reduce_cand_matrix.m
- plos_qiao_data/APSA/reduce_cand_matrix_new.m
- plos_qiao_data/APSA/reduce_graph.m
- plos_qiao_data/APSA/remove_path.m
- plos_qiao_data/APSA/select_path.m
- plos_qiao_data/APSA/select_path_cover.m
- plos_qiao_data/APSA/select_path_cover_new.m
- plos_qiao_data/APSA/select_path_graph.m
- plos_qiao_data/APSA/select_path_solve.m
- plos_qiao_data/APSA/select_path_solve_new.m
- plos_qiao_data/APSA/select_path_solve_test.m
- plos_qiao_data/experiments/
- plos_qiao_data/experiments/M40AM601239_1755_3356_6461_un2.m
- plos_qiao_data/experiments/M40M60A1239_1755_3356_6461.m
- plos_qiao_data/experiments/M40M60A1239_1755_3356_6461_new.m
- plos_qiao_data/experiments/M40M60A1239_1755_3356_6461_new1.m
- plos_qiao_data/experiments/M40M60A1239_1755_3356_6461_new2.m
- plos_qiao_data/experiments/M40M60A1239_1755_3356_6461_un1.m
- plos_qiao_data/GeneratePath/
- plos_qiao_data/GeneratePath/generate_faulty_links.m
- plos_qiao_data/GeneratePath/generate_link_fault_prob.m
- plos_qiao_data/GeneratePath/generate_link_loss.m
- plos_qiao_data/GeneratePath/generate_link_loss_new.m
- plos_qiao_data/GeneratePath/generate_link_loss_new1.m
- plos_qiao_data/GeneratePath/generate_link_loss_new2.m
- plos_qiao_data/GeneratePath/generate_path.m
- plos_qiao_data/GeneratePath/generate_path_result.m
- plos_qiao_data/GeneratePath/select_monitors.m
- plos_qiao_data/GeneratePath/select_monitors_new.m
- plos_qiao_data/ISPtopology/
- plos_qiao_data/ISPtopology/AS1221.mat
- plos_qiao_data/ISPtopology/AS1239.mat
- plos_qiao_data/ISPtopology/AS1755.mat
- plos_qiao_data/ISPtopology/AS2914.mat
- plos_qiao_data/ISPtopology/AS3257.mat
- plos_qiao_data/ISPtopology/AS3356.mat
- plos_qiao_data/ISPtopology/AS3967.mat
- plos_qiao_data/ISPtopology/AS4755.mat
- plos_qiao_data/ISPtopology/AS6461.mat
- plos_qiao_data/ISPtopology/AS7018.mat
- plos_qiao_data/SelectPath/
- plos_qiao_data/SelectPath/SelectPath.m
- plos_qiao_data/SelectPath/SelectPath_new.m
