# Supplementary material for: Adaptive Path Selection for Link Loss Inference in Network Tomography Applications
Source: PLoS One. 2016 Oct 4;11(10):e0163706. doi: 10.1371/journal.pone.0163706 (PMC5049780; doi:10.1371/journal.pone.0163706)
Supplement: S1 File — (ZIP) [file pone.0163706.s001.zip › plos_qiao_data/APSA/compute_iden_loss.m]

function [iden_link_loss]=compute_iden_loss(A,path_loss,iden_links)
path_y=log2(1-path_loss);
p_x=path_y'./A;
link_x=p_x(iden_links);
iden_link_loss=1-2^(link_x);
end
