# Supplementary material for: Adaptive Path Selection for Link Loss Inference in Network Tomography Applications
Source: PLoS One. 2016 Oct 4;11(10):e0163706. doi: 10.1371/journal.pone.0163706 (PMC5049780; doi:10.1371/journal.pone.0163706)
Supplement: S1 File — (ZIP) [file pone.0163706.s001.zip › plos_qiao_data/APSA/construct_graph_new.m]

function [link_graph]=construct_graph_new(matrix)
%[path_num,link_num]=size(matrix);
if isempty(matrix)
    %iden_links=[];
    link_graph=[];
else
%iden_links=find_iden_links(matrix);
matrix_rd=matrix;
%matrix_rd(:,iden_links)=[];
matrix_sum=sum(matrix_rd,2);
path_1=find(matrix_sum);
matrix_rd=matrix_rd(path_1,:);
matrix_rd=unique(matrix_rd,'rows');
[path_num,link_num]=size(matrix_rd);
link_graph=zeros(link_num,link_num);
for i=1:link_num
    path_i=find(matrix_rd(:,i));
    for p=path_i'
        nei_i=matrix_rd(p,:);
        nei_i(i)=0;
        nei=find(nei_i);
        link_graph(i,nei)=1;
        link_graph(nei,i)=1;
    end
end
end
end
