# Supplementary material for: Adaptive Path Selection for Link Loss Inference in Network Tomography Applications
Source: PLoS One. 2016 Oct 4;11(10):e0163706. doi: 10.1371/journal.pone.0163706 (PMC5049780; doi:10.1371/journal.pone.0163706)
Supplement: S1 File — (ZIP) [file pone.0163706.s001.zip › plos_qiao_data/APSA/draw_graph.m]

function h=draw_graph(graph)
h=view(biograph(tril(graph),[],'ShowArrows','off'));
end
