# Supplementary material for: Adaptive Path Selection for Link Loss Inference in Network Tomography Applications
Source: PLoS One. 2016 Oct 4;11(10):e0163706. doi: 10.1371/journal.pone.0163706 (PMC5049780; doi:10.1371/journal.pone.0163706)
Supplement: S1 File — (ZIP) [file pone.0163706.s001.zip › plos_qiao_data/APSA/find_all.m]

function [iden_links,good_link_num]=find_all(path_matrix,path_result)
[path_num,link_num]=size(path_matrix);
links=[1:link_num];
good_path=find(path_result<=0.02);
good_matrix=path_matrix(good_path,:);
good_link=find(sum(good_matrix,1));
good_link_num=length(good_link);
iden_links=[good_link];
links(good_link)=[];
path_matrix(good_path,:)=[];
path_matrix(:,good_link)=[];
id_links=find_iden_links(path_matrix);
iden_links=[iden_links,links(id_links)];
iden_num=length(iden_links);
end
