# Supplementary material for: Adaptive Path Selection for Link Loss Inference in Network Tomography Applications
Source: PLoS One. 2016 Oct 4;11(10):e0163706. doi: 10.1371/journal.pone.0163706 (PMC5049780; doi:10.1371/journal.pone.0163706)
Supplement: S1 File — (ZIP) [file pone.0163706.s001.zip › plos_qiao_data/APSA/find_fault_path_rank.m]

function [path_rank,iden_num]=find_fault_path_rank(A)
[path_num,link_num]=size(A);
for i=1:path_num
    link_i=find(A(i,:));
    A_rd=A;
    A_rd([path_i],:)=[];
    A_rd(:,i)=[];
    path_rank(i)=rank(A_rd);
    iden_links=find_iden_links(A_rd);
    iden_num(i)=length(iden_links);
end
end
