# Supplementary material for: Adaptive Path Selection for Link Loss Inference in Network Tomography Applications
Source: PLoS One. 2016 Oct 4;11(10):e0163706. doi: 10.1371/journal.pone.0163706 (PMC5049780; doi:10.1371/journal.pone.0163706)
Supplement: S1 File — (ZIP) [file pone.0163706.s001.zip › plos_qiao_data/APSA/find_iden_links.m]

function iden_links=find_iden_links(A)
A_null=null(A);
A_null_sum=sum(abs(A_null),2);
iden_links=find(A_null_sum<=(10^(-5)));
end
