# Supplementary material for: Adaptive Path Selection for Link Loss Inference in Network Tomography Applications
Source: PLoS One. 2016 Oct 4;11(10):e0163706. doi: 10.1371/journal.pone.0163706 (PMC5049780; doi:10.1371/journal.pone.0163706)
Supplement: S1 File — (ZIP) [file pone.0163706.s001.zip › plos_qiao_data/APSA/find_iden_links_new.m]

function [iden_links,b]=find_iden_links_new(A,b)
y=log2(1-b);
A_null=null(A);
A_null_sum=sum(abs(A_null),2);
iden_links=find(A_null_sum<=(10^(-5)));
if ~isempty(iden_links)
    x=A\y';
    link_x=x(iden_links);
    i_link_n=length(iden_links);
    for i=1:i_link_n
        p_i=find(A(:,iden_links(i)));
        y(p_i)=y(p_i)-link_x(i);
    end
    b=1-2.^y;
    good_p=find(b<=0.02);
    if ~isempty(good_p)
        good_links=find(sum(A(good_p,:),1));
        diff=setdiff(good_links,iden_links);
        iden_links=[iden_links;diff'];
    end
end
end
