# Supplementary material for: Adaptive Path Selection for Link Loss Inference in Network Tomography Applications
Source: PLoS One. 2016 Oct 4;11(10):e0163706. doi: 10.1371/journal.pone.0163706 (PMC5049780; doi:10.1371/journal.pone.0163706)
Supplement: S1 File — (ZIP) [file pone.0163706.s001.zip › plos_qiao_data/APSA/find_max_link.m]

function [link_order,new_iden_num,new_rank,link_order_rank]=find_max_link(A)
[~,link_num]=size(A);
for i=1:link_num
    A_rm=A;
    A_rm(:,i)=[];
    if ~isempty(A_rm)
    A_rm_null=null(A_rm);
    A_rm_null_sum=sum(abs(A_rm_null),2);
    new_iden_link{i}=find(A_rm_null_sum<=(10^(-5)));
    new_iden_num(i)=length(new_iden_link{i})+1;
    new_rank(i)=rank(A_rm);
    else
         new_iden_num(i)=1;
    end
end
%[~,max_link]=max(new_iden_num);
%new_iden=new_iden_link{max_link};
[~,link_order]=sort(new_iden_num,'descend');
[~,link_order_rank]=sort(new_rank,'descend');
end
