# Supplementary material for: Adaptive Path Selection for Link Loss Inference in Network Tomography Applications
Source: PLoS One. 2016 Oct 4;11(10):e0163706. doi: 10.1371/journal.pone.0163706 (PMC5049780; doi:10.1371/journal.pone.0163706)
Supplement: S1 File — (ZIP) [file pone.0163706.s001.zip › plos_qiao_data/APSA/find_max_links_paths.m]

function [path_order,opt_path]=find_max_links_paths(matrix)
matrix_sum=sum(matrix,2);
[~,path_order]=sort(matrix_sum,'descend');
opt_path=path_order(1);
end
