# Supplementary material for: Adaptive Path Selection for Link Loss Inference in Network Tomography Applications
Source: PLoS One. 2016 Oct 4;11(10):e0163706. doi: 10.1371/journal.pone.0163706 (PMC5049780; doi:10.1371/journal.pone.0163706)
Supplement: S1 File — (ZIP) [file pone.0163706.s001.zip › plos_qiao_data/APSA/find_max_path.m]

function [path_order,new_iden_num,new_rank,path_order_rank]=find_max_path(A)
[path_num,link_num]=size(A);
for i=1:path_num
    link_i=find(A(i,:));
    A_rm=A;
    A_rm(:,link_i)=[];
    if ~isempty(A_rm)
    A_rm_null=null(A_rm);
    A_rm_null_sum=sum(abs(A_rm_null),2);
    new_iden_link{i}=find(A_rm_null_sum<=(10^(-5)));
    new_iden_num(i)=length(new_iden_link{i})+length(link_i);
    new_rank(i)=rank(A_rm);
    else 
        new_iden_num(i)=length(link_i);
    end
end
[~,path_order]=sort(new_iden_num,'descend');
[~,path_order_rank]=sort(new_rank,'descend');
end
