# Supplementary material for: Adaptive Path Selection for Link Loss Inference in Network Tomography Applications
Source: PLoS One. 2016 Oct 4;11(10):e0163706. doi: 10.1371/journal.pone.0163706 (PMC5049780; doi:10.1371/journal.pone.0163706)
Supplement: S1 File — (ZIP) [file pone.0163706.s001.zip › plos_qiao_data/APSA/find_max_uncover_path.m]

function path_order=find_max_uncover_path(matrix,uncover)
matrix_uncover=matrix(:,uncover);
matrix_sum=sum(matrix_uncover,2);
[~,path_order]=sort(matrix_sum,'descend');
end
