# Supplementary material for: Adaptive Path Selection for Link Loss Inference in Network Tomography Applications
Source: PLoS One. 2016 Oct 4;11(10):e0163706. doi: 10.1371/journal.pone.0163706 (PMC5049780; doi:10.1371/journal.pone.0163706)
Supplement: S1 File — (ZIP) [file pone.0163706.s001.zip › plos_qiao_data/APSA/find_min_links.m]

function min_links=find_min_links(link_graph)
[~,link_num]=size(link_graph);
links=[1:link_num];
q=0;
graph_sum=sum(sum(link_graph));
while graph_sum~=0
    q=q+1;
    link_sum=sum(link_graph);
    [max_sum,max_link]=max(link_sum);
    min_links(q)=links(max_link);
    links(max_link)=[];
    link_graph(max_link,:)=[];
    link_graph(:,max_link)=[];
    graph_sum=sum(sum(link_graph));
end
end
