# Supplementary material for: Adaptive Path Selection for Link Loss Inference in Network Tomography Applications
Source: PLoS One. 2016 Oct 4;11(10):e0163706. doi: 10.1371/journal.pone.0163706 (PMC5049780; doi:10.1371/journal.pone.0163706)
Supplement: S1 File — (ZIP) [file pone.0163706.s001.zip › plos_qiao_data/APSA/find_new_iden.m]

function new_iden_links=find_new_iden(link_graph,links)
%[~,links_num]=size(link_graph);
%all_links=1:links_num;
new_graph=link_graph;
new_graph(links,:)=0;
new_graph(:,links)=0;
%all_links(links)=[];
new_graph_sum=sum(new_graph,1);
new_iden_links=find(new_graph_sum==0);
%new_iden_links=all_links(new_links);
end
