# Supplementary material for: Adaptive Path Selection for Link Loss Inference in Network Tomography Applications
Source: PLoS One. 2016 Oct 4;11(10):e0163706. doi: 10.1371/journal.pone.0163706 (PMC5049780; doi:10.1371/journal.pone.0163706)
Supplement: S1 File — (ZIP) [file pone.0163706.s001.zip › plos_qiao_data/APSA/find_opt_path.m]

function path_max=find_opt_path(selected_path,cand_path,loss_t,good_t)
[path_num,link_num]=size(cand_path);
for i=1:path_num
   good_iden_num=path_iden_links_good(selected_path,cand_path(i,:));
   loss_iden_num=path_iden_links_loss(selected_path,cand_path(i,:));
   path_weight(i)=good_iden_num*good_t+loss_iden_num*loss_t;
end
[~,path_max]=max(path_weight);
end
