# Supplementary material for: Adaptive Path Selection for Link Loss Inference in Network Tomography Applications
Source: PLoS One. 2016 Oct 4;11(10):e0163706. doi: 10.1371/journal.pone.0163706 (PMC5049780; doi:10.1371/journal.pone.0163706)
Supplement: S1 File — (ZIP) [file pone.0163706.s001.zip › plos_qiao_data/APSA/find_opt_path_cover.m]

function [opt_path]=find_opt_path_cover(selected_matrix,cand_matrix,covered_links)
%new_iden_links_p=0;
uncover=find(covered_links==0);
[path_num,link_num]=size(cand_matrix);
path_order=find_max_uncover_path(cand_matrix,uncover);
q=0;
r_1=rank(selected_matrix);
r_2=0;
if isempty(selected_matrix)
    opt_path=path_order(1);
else
    while r_2<=r_1&&q<path_num;
        q=q+1;
        path_i=path_order(q);
        matrix=[selected_matrix;cand_matrix(path_i,:)];
        r_2=rank(matrix);
    end
   opt_path=path_i; 
end
end
