# Supplementary material for: Adaptive Path Selection for Link Loss Inference in Network Tomography Applications
Source: PLoS One. 2016 Oct 4;11(10):e0163706. doi: 10.1371/journal.pone.0163706 (PMC5049780; doi:10.1371/journal.pone.0163706)
Supplement: S1 File — (ZIP) [file pone.0163706.s001.zip › plos_qiao_data/APSA/find_opt_path_graph.m]

function [opt_path,new_iden_links_p]=find_opt_path_graph(link_graph,cand_matrix)
new_iden_links_p=[];
if isempty(link_graph)
   [~,opt_path]=find_max_links_paths(cand_matrix);
else
    [path_num,link_num]=size(cand_matrix);
    for i=1:path_num
        path_i=cand_matrix(i,:);
        link_i=find(path_i);
        new_iden_links{i}=find_new_iden(link_graph,link_i);
        new_iden_path(i)=length(new_iden_links{i});
    end
    
    [~,opt_path]=max(new_iden_path);
    new_iden_links_p=new_iden_links{opt_path};
    if isempty(new_iden_links_p)
        [~,opt_path]=find_max_links_paths(cand_matrix);
    end
end
end
