# Supplementary material for: Adaptive Path Selection for Link Loss Inference in Network Tomography Applications
Source: PLoS One. 2016 Oct 4;11(10):e0163706. doi: 10.1371/journal.pone.0163706 (PMC5049780; doi:10.1371/journal.pone.0163706)
Supplement: S1 File — (ZIP) [file pone.0163706.s001.zip › plos_qiao_data/APSA/find_opt_path_graph_new.m]

function [opt_path,new_iden_links_p]=find_opt_path_graph_new(link_graph,cand_matrix,selected_matrix)
new_iden_links_p=[];
r=rank(selected_matrix);
q=0;
if isempty(link_graph)
   [~,opt_path]=find_max_links_paths(cand_matrix);
else
    [path_num,link_num]=size(cand_matrix);
    for i=1:path_num
        path_i=cand_matrix(i,:);
        r1=rank([selected_matrix;path_i]);
        if r1>r
            q=q+1;
            link_i=find(path_i);
            new_iden_links{q}=find_new_iden(link_graph,link_i);
            path_iden(q)=i;
            new_iden_path(q)=length(new_iden_links{q});
        end
    end
    if q==0
        opt_path=0;
    else
    [~,opt_path_iden]=max(new_iden_path);
    new_iden_links_p=new_iden_links{opt_path_iden};
    opt_path=path_iden(opt_path_iden);
%     if isempty(new_iden_links_p)
%         [~,opt_path]=find_max_links_paths(cand_matrix);
%     end
    end
end
end
