# Supplementary material for: Adaptive Path Selection for Link Loss Inference in Network Tomography Applications
Source: PLoS One. 2016 Oct 4;11(10):e0163706. doi: 10.1371/journal.pone.0163706 (PMC5049780; doi:10.1371/journal.pone.0163706)
Supplement: S1 File — (ZIP) [file pone.0163706.s001.zip › plos_qiao_data/APSA/find_remble_path.m]

function [rm_path,rm_link]=find_remble_path(matrix,iden_link)
if isempty(matrix)
    rm_path=[];
    %rm_link=[];
else
    [~,link_num]=size(matrix);
    links=1:link_num;
    links(iden_link)=[];
    matrix(:,iden_link)=[];
    %iden_new=find_iden_links(matrix);
    %rm_link=[iden_link,links(iden_new)];
    matrix(:,iden_link)=[];
    rm_path=find(sum(matrix,2)==0);
end
end
