# Supplementary material for: Adaptive Path Selection for Link Loss Inference in Network Tomography Applications
Source: PLoS One. 2016 Oct 4;11(10):e0163706. doi: 10.1371/journal.pone.0163706 (PMC5049780; doi:10.1371/journal.pone.0163706)
Supplement: S1 File — (ZIP) [file pone.0163706.s001.zip › plos_qiao_data/APSA/path_iden_links_good.m]

function [iden_num,iden_links]=path_iden_links_good(path_matrix,path)
matrix=[path_matrix;path];
link_p=find(path);
links=[1:length(path)];
matrix(:,link_p)=[];
links(link_p)=[];
if isempty(matrix)
    iden_links_p=[];
else
    iden_links_p=find_iden_links(matrix);
end
iden_links=[links(iden_links_p),link_p];
iden_num=length(iden_links);
end
