# Supplementary material for: Adaptive Path Selection for Link Loss Inference in Network Tomography Applications
Source: PLoS One. 2016 Oct 4;11(10):e0163706. doi: 10.1371/journal.pone.0163706 (PMC5049780; doi:10.1371/journal.pone.0163706)
Supplement: S1 File — (ZIP) [file pone.0163706.s001.zip › plos_qiao_data/APSA/path_select_link.m]

function selected_path=path_select_link(path_matrix)
%suppose all paths are in good status
[path_num,link_num]=size(path_matrix);
cand_links=[1:link_num];
cand_paths=[1:path_num];
%uncovered_links=[1:link_num];
%faulty_links=[];
path_matrix_rm=path_matrix;
%uncovered_links=[1:link_num];
q=0;
while ~isempty(cand_paths)&&~isempty(cand_links)
    q=q+1;
    [link_order,new_iden_num]=find_max_link(path_matrix_rm);
    path_weight=[];
    for i=1:length(cand_paths)
        link_i=find(path_matrix_rm(i,:));
        link_weight=new_iden_num(link_i);
        path_weight(i)=sum(link_weight);
    end
    [~,max_path]=max(path_weight);
    selected_path(q)=cand_paths(max_path);
    link_i=find(path_matrix_rm(max_path,:));
    path_matrix_rm(:,link_i)=[];
    path_matrix_rm(max_path,:)=[];
    cand_paths(max_path)=[];
    cand_links(link_i)=[];
end
end
