# Supplementary material for: Adaptive Path Selection for Link Loss Inference in Network Tomography Applications
Source: PLoS One. 2016 Oct 4;11(10):e0163706. doi: 10.1371/journal.pone.0163706 (PMC5049780; doi:10.1371/journal.pone.0163706)
Supplement: S1 File — (ZIP) [file pone.0163706.s001.zip › plos_qiao_data/APSA/path_select_path.m]

function selected_path=path_select_path(path_matrix)
%suppose all paths are in good status
[path_num,link_num]=size(path_matrix);
cand_links=[1:link_num];
cand_paths=[1:path_num];
%uncovered_links=[1:link_num];
%faulty_links=[];
path_matrix_rm=path_matrix;
%uncovered_links=[1:link_num];
q=0;
while ~isempty(cand_paths)&&~isempty(cand_links)
    q=q+1;
    [path_order,new_iden_num]=find_max_path(path_matrix_rm)
    selected_path(q)=cand_paths(path_order(1));
    link_i=find(path_matrix_rm(path_order(1),:));
    path_matrix_rm(:,link_i)=[];
    path_matrix_rm(path_order(1),:)=[];
    cand_paths(path_order(1))=[];
    cand_links(link_i)=[];
end
end
