# Supplementary material for: Adaptive Path Selection for Link Loss Inference in Network Tomography Applications
Source: PLoS One. 2016 Oct 4;11(10):e0163706. doi: 10.1371/journal.pone.0163706 (PMC5049780; doi:10.1371/journal.pone.0163706)
Supplement: S1 File — (ZIP) [file pone.0163706.s001.zip › plos_qiao_data/APSA/prob_select.m]

function [selected_paths,iden_links,link_loss]=prob_select(path_matrix,path_result)
[path_num,link_num]=size(path_matrix);
uncover_links=[1:link_num];
cand_paths=[1:path_num];
link_loss=2*ones(1,link_num);
iden_links=[];
selected_paths=[];
selected_paths_matrix=[];
k=0;
path_matrix_rm=path_matrix;
while ~isempty(cand_paths)&&~isempty(uncover_links)
    k=k+1;
    [~,new_iden_num]=find_max_link(path_matrix_rm);
    for q=cand_path
        link_i=find(path_matrix_rm(q,:));
        link_weight=new_iden_num(link_i);
        path_weight(q)=sum(link_weight);
    end
    [~,max_path]=max(path_weight);
    selected_path(k)=cand_path(max_path);
    max_path_result=path_result(selected_path(k));
    if abs(max_path_result)<=10^(-2)
        link_i=find(path_matrix_rm(selected_path(k)));
        link_loss(uncover_links(link_i))=0;
        path_matrix_rm(:,link_i)=[];
        [~,ii]=setxor(uncover_links,link_i);
        uncover_links=uncover_links(sort(ii));
        selected_paths_matrix=[selected_paths_matrix;path_matrix(max_path,:)];
        path_weight(selected_paths)=-1;
        new_iden_links=find_iden_links(selected_paths_matrix);
        if ~isempty(new_iden_links)
            iden_link_loss=compute_iden_loss(selected_paths_matrix,path_result(selected_paths),new_iden_links);
            
        end
    end
    
    
end
end
