# Supplementary material for: Adaptive Path Selection for Link Loss Inference in Network Tomography Applications
Source: PLoS One. 2016 Oct 4;11(10):e0163706. doi: 10.1371/journal.pone.0163706 (PMC5049780; doi:10.1371/journal.pone.0163706)
Supplement: S1 File — (ZIP) [file pone.0163706.s001.zip › plos_qiao_data/APSA/reduce_cand_matrix_new.m]

function [cand_matrix,cand_path]=reduce_cand_matrix_new(c_matrix,c_path,s_matrix)
[path_num,link_num]=size(c_matrix);
[cand_matrix,path_order]=unique(c_matrix,'rows');
cand_path=c_path(path_order);
if ~isempty(s_matrix)
    diff_rows=find(ismember(cand_matrix,s_matrix,'rows')==0);
    cand_matrix=cand_matrix(diff_rows,:);
    cand_path=cand_path(diff_rows);
end
end
