# Supplementary material for: Adaptive Path Selection for Link Loss Inference in Network Tomography Applications
Source: PLoS One. 2016 Oct 4;11(10):e0163706. doi: 10.1371/journal.pone.0163706 (PMC5049780; doi:10.1371/journal.pone.0163706)
Supplement: S1 File — (ZIP) [file pone.0163706.s001.zip › plos_qiao_data/APSA/reduce_graph.m]

function graph_rd=reduce_graph(graph,links_rd)
[links_num,~]=size(links_rd);
[row,col]=size(graph);
A=zeros(row,col);
for i=1:links_num
    A(links_rd(i,1),links_rd(i,2))=1;
    A(links_rd(i,2),links_rd(i,1))=1;
end
graph_rd=sparse(A);
end
