# Supplementary material for: Adaptive Path Selection for Link Loss Inference in Network Tomography Applications
Source: PLoS One. 2016 Oct 4;11(10):e0163706. doi: 10.1371/journal.pone.0163706 (PMC5049780; doi:10.1371/journal.pone.0163706)
Supplement: S1 File — (ZIP) [file pone.0163706.s001.zip › plos_qiao_data/APSA/select_path.m]

function [selected_path]=select_path(path_matrix,path_result,loss_t,good_t)
[path_num,link_num]=size(path_matrix);
selected_path=[];
selected_matrix=[];
cand_matrix=path_matrix;
cand_path=1:path_num;
un_links=1:link_num;
iden_links=[];
selected_matrix_path=[];
q=1;
while ~isempty(cand_path)&&~isempty(un_links)
      opt_path=find_opt_path(selected_matrix,cand_matrix,loss_t,good_t);
      %selected_matrix=[selected_matrix;cand_matrix(opt_path,:)];
      %selected_matrix_path=[selected_matrix_path,cand_path(opt_path)];
      selected_path(q)=cand_path(opt_path);
    
      opt_result=path_result(selected_path(q));
      if opt_result<=0.02
          [~,opt_iden_links]=path_iden_links_good(selected_matrix,cand_matrix(opt_path,:));
          [rm_path,rm_link]=find_remble_path_link(selected_matrix,opt_iden_links);
          iden_links=[iden_links,un_links(rm_link),un_links(opt_iden_links)];
          selected_matrix(:,[rm_link,opt_iden_links])=[];
          cand_matrix(:,[rm_link,opt_iden_links])=[];
          un_links([rm_link,opt_iden_links])=[];
          selected_matrix(rm_path,:)=[];
          selected_matrix_path(rm_path)=[];
      else
          [~,opt_iden_links]=path_iden_links_loss(selected_matrix,cand_matrix(opt_path,:));
          selected_matrix=[selected_matrix;cand_matrix(opt_path,:)];
          selected_matrix_path=[selected_matrix_path,cand_path(opt_path)];
          rm_path=find_remble_path(selected_matrix,opt_iden_links);
          selected_matrix(:,[opt_iden_links])=[];
          cand_matrix(:,[opt_iden_links])=[];
          un_links([opt_iden_links])=[];
          selected_matrix(rm_path,:)=[];
          selected_matrix_path(rm_path)=[];
      end
      cand_matrix(opt_path,:)=[];
      cand_path(opt_path)=[];
      q=q+1;
end
end
