# Supplementary material for: Adaptive Path Selection for Link Loss Inference in Network Tomography Applications
Source: PLoS One. 2016 Oct 4;11(10):e0163706. doi: 10.1371/journal.pone.0163706 (PMC5049780; doi:10.1371/journal.pone.0163706)
Supplement: S1 File — (ZIP) [file pone.0163706.s001.zip › plos_qiao_data/APSA/select_path_cover.m]

function [selected_path,iden_links,selected_matrix,selected_matrix_path,cand_matrix,cand_paths,uniden_links]=select_path_cover(path_matrix,path_result)
[path_num,link_num]=size(path_matrix);
selected_matrix_path=[];
selected_matrix=[];
cand_matrix=path_matrix;
cand_paths=[1:path_num];
uniden_links=1:link_num;
iden_links=[];
%link_graph=[];
covered_links=zeros(1,link_num);
%selected_result=[];
%selected_path=[];
q=0;
%r=rank(cand_matrix);
%flag=0;
while sum(covered_links)<link_num
    q=q+1;
    %r1=rank(selected_matrix);
%     if r1==r
%         flag=1;
%     end
    [opt_path]=find_opt_path_cover(selected_matrix,cand_matrix,covered_links(uniden_links));
    path_i=cand_paths(opt_path);
    selected_path(q)=path_i;
    p_result=path_result(path_i);
    link_i=find(cand_matrix(opt_path,:));
    %uniden_links
    covered_links(uniden_links(link_i))=1;
    %ss=sum(covered_links);
    if p_result<=0.02
        [~,new_links]=path_iden_links_good(selected_matrix,cand_matrix(opt_path,:));
        %link_i=find(cand_matrix(opt_path,:));
        %new_links=[new_iden_links,link_i];
        new_idens=uniden_links(new_links);
        iden_links=[iden_links,new_idens];
        
        uniden_links(new_links)=[];
        
        cand_matrix(:,new_links)=[];
        
        if ~isempty(selected_matrix)
            selected_matrix(:,new_links)=[];
            path_0=find(sum(selected_matrix,2)==0);
            if ~isempty(path_0)
                selected_matrix(path_0,:)=[];
                selected_matrix_path(path_0)=[];
            end
        end
    else
        selected_matrix=[selected_matrix;cand_matrix(opt_path,:)];
        selected_matrix_path=[selected_matrix_path,cand_paths(opt_path)];
        iden_loss_link=find_iden_links(selected_matrix);
        new_idens=uniden_links(iden_loss_link);
        iden_links=[iden_links,new_idens];
        
        uniden_links(iden_loss_link)=[];
        cand_matrix(:,iden_loss_link)=[];
        selected_matrix(:,iden_loss_link)=[];
        path_0=find(sum(selected_matrix,2)==0);
        if ~isempty(path_0)&&~isempty(selected_matrix)
            selected_matrix(path_0,:)=[];
            selected_matrix_path(path_0)=[];
        end
    end
    cand_matrix(opt_path,:)=[];
    cand_paths(opt_path)=[];
    %link_graph=construct_graph(selected_matrix);
end
[cand_matrix,cand_paths]=reduce_cand_matrix_new(cand_matrix,cand_paths,selected_matrix);
end
