# Supplementary material for: Adaptive Path Selection for Link Loss Inference in Network Tomography Applications
Source: PLoS One. 2016 Oct 4;11(10):e0163706. doi: 10.1371/journal.pone.0163706 (PMC5049780; doi:10.1371/journal.pone.0163706)
Supplement: S1 File — (ZIP) [file pone.0163706.s001.zip › plos_qiao_data/APSA/select_path_graph.m]

function selected_path=select_path_graph(path_matrix,path_result)
[path_num,link_num]=size(path_matrix);
selected_matrix_path=[];
selected_matrix=[];
cand_matrix=path_matrix;
cand_paths=[1:path_num];
uniden_links=1:link_num;
iden_links=[];
link_graph=[];
%selected_path=[];
q=0;
while ~isempty(cand_paths)&&~isempty(uniden_links)
    q=q+1;
    [opt_path,new_iden_links]=find_opt_path_graph(link_graph,cand_matrix);
    path_i=cand_paths(opt_path);
    selected_path(q)=path_i;
    p_result=path_result(path_i);
    if p_result<=0.02
        link_i=find(cand_matrix(opt_path,:));
        new_links=[new_iden_links,link_i];
        new_idens=uniden_links(new_links);
        iden_links=[iden_links,new_idens];
        
        uniden_links(new_links)=[];

        cand_matrix(:,new_links)=[];
        select_matrix(:,new_links)=[];
        path_0=find(sum(selected_matrix,2)==0);
        if ~isempty(path_0)
            selected_matrix(path_0,:)=[];
            selected_matrix_path(path_0)=[];
        end
    else
        selected_matrix=[selected_matrix;cand_matrix(opt_path,:)];
        selected_matrix_path=[selected_matrix_path,cand_paths(opt_path)];
        iden_loss_link=find_iden_links(selected_matrix);
        new_idens=uniden_links(iden_loss_link);
        iden_links=[iden_links,new_idens];
        
        uniden_links(new_idens)=[];
        cand_matrix(:,iden_loss_link)=[];
        selected_matrix(:,iden_loss_link)=[];
        path_0=find(sum(selected_matrix,2)==0);
        if ~isempty(path_0)
            selected_matrix(path_0,:)=[];
            selected_matrix_path(path_0)=[];
        end
    end
    cand_matrix(opt_path,:)=[];
    cand_paths(opt_path)=[];
    link_graph=construct_graph(selected_matrix);
end
