# Supplementary material for: Adaptive Path Selection for Link Loss Inference in Network Tomography Applications
Source: PLoS One. 2016 Oct 4;11(10):e0163706. doi: 10.1371/journal.pone.0163706 (PMC5049780; doi:10.1371/journal.pone.0163706)
Supplement: S1 File — (ZIP) [file pone.0163706.s001.zip › plos_qiao_data/APSA/select_path_solve_new.m]

function [selected_path,iden_links,selected_matrix,uniden_links,cand_matrix]=select_path_solve_new(selected_matrix,selected_matrix_path,cand_matrix,cand_paths,path_result,uniden_links,iden_links,selected_result)
link_graph=construct_graph_new(selected_matrix);
%[opt_path,new_iden_links]=find_opt_path_graph_new(link_graph,cand_matrix,selected_matrix);
[opt_path,new_iden_links]=find_opt_path_graph(link_graph,cand_matrix);
q=0;
flag=1;
while ~isempty(new_iden_links)&&~isempty(uniden_links)
    %length(iden_links)
    %length(uniden_links)
    q=q+1;
    path_i=cand_paths(opt_path);
    selected_path(q)=path_i;
    p_result=path_result(path_i);
    if p_result<=0.02
        %link_i=find(cand_matrix(opt_path,:));
        new_idens=uniden_links(new_iden_links);
        iden_links=[iden_links,new_idens];
        uniden_links(new_iden_links)=[];
        if ~isempty(selected_matrix)
            selected_matrix(:,new_iden_links)=[];
            path_0=find(sum(selected_matrix,2)==0);
            if ~isempty(path_0)
                selected_matrix(path_0,:)=[];
                selected_matrix_path(path_0)=[];
                selected_result(path_0)=[];
            end
        end
        cand_matrix(:,new_iden_links)=[];
        cand_matrix(opt_path,:)=[];
        cand_paths(opt_path)=[];
        [cand_matrix,cand_paths]=reduce_cand_matrix_new(cand_matrix,cand_paths,selected_matrix);
        if isempty(cand_matrix)
            break;
        end
        
    else
        selected_matrix=[selected_matrix;cand_matrix(opt_path,:)];
        selected_matrix_path=[selected_matrix_path,cand_paths(opt_path)];
        selected_result=[selected_result,p_result];
        cand_matrix(opt_path,:)=[];
        cand_paths(opt_path)=[];
        [iden_loss_link,selected_result]=find_iden_links_new(selected_matrix,selected_result);
        if ~isempty(iden_loss_link)
            new_idens=uniden_links(iden_loss_link);
            iden_links=[iden_links,new_idens];
            uniden_links(iden_loss_link)=[];
            cand_matrix(:,iden_loss_link)=[];
            selected_matrix(:,iden_loss_link)=[];
            [cand_matrix,cand_paths]=reduce_cand_matrix_new(cand_matrix,cand_paths,selected_matrix);
            aa=find(cand_paths==230);
            path_0=find(sum(selected_matrix,2)==0);
            if ~isempty(path_0)&&~isempty(selected_matrix)
                selected_matrix(path_0,:)=[];
                selected_matrix_path(path_0)=[];
                selected_result(path_0)=[];
            end
        end
        if isempty(cand_matrix)
            break;
        end
    end
    link_graph=construct_graph(selected_matrix);
    %[a,~]=size(link_graph)
    %[~,b]=size(cand_matrix)
    %[opt_path,new_iden_links]=find_opt_path_graph_new(link_graph,cand_matrix,selected_matrix)
    [opt_path,new_iden_links]=find_opt_path_graph(link_graph,cand_matrix);
   
end

end
