# Supplementary material for: Adaptive Path Selection for Link Loss Inference in Network Tomography Applications
Source: PLoS One. 2016 Oct 4;11(10):e0163706. doi: 10.1371/journal.pone.0163706 (PMC5049780; doi:10.1371/journal.pone.0163706)
Supplement: S1 File — (ZIP) [file pone.0163706.s001.zip › plos_qiao_data/experiments/M40M60A1239_1755_3356_6461_new.m]

clear all
clc
warning('off');

name = zeros(10,1);
name(1) = 1221;
name(2) = 1239;
name(3) = 1755;
name(4) = 2914;
name(5) = 3257;
name(6) = 3356;
name(7) = 3967;
%name(8) = 4755;
name(8) = 6461;
name(9) = 7018;
for mm=[40,60]
for topo=[2,3,6,8]
monitors_num=mm;
first_link_num=1000;
fault_prob=0.025;
loss_prob_set=[0.01,0.05,0.1,0.2,0.3];
loss_prob=0.2;
loss_thd=0.05;
run_t=20;
jj=0;
load (['AS',num2str(name(topo)),'.mat']);
R=full(A);
[node_n,~]=size(A);
for loss_prob=loss_prob_set
    
    loss_prob
    jj=jj+1;
    for ii=1:run_t
        monitors=select_monitors_new(R,monitors_num);
        [path,path_matrix,links,links_rd,path_matrix_rd]=generate_path(A,monitors);
        [all_paths(ii),all_links(ii)]=size(path_matrix_rd);
        
        graph_rd=reduce_graph(A,links_rd);
        R_rd=full(graph_rd);
        [link_fault_prob,fault_order,link_fault_prob_vec]=generate_link_fault_prob(graph_rd,first_link_num,fault_prob);
        faulty_links=[];
        link_loss=generate_link_loss_new(R_rd,loss_thd);
        
        path_result=generate_path_result(path_matrix_rd,link_loss);
        
        [~,link_num]=size(path_matrix_rd);
   
        [all_iden,good_link_num]=find_all(path_matrix_rd,path_result);
        all_iden_links(ii)=length(all_iden);
        iden_links_orignal=find_iden_links(path_matrix_rd);
        orignal_iden_links(ii)=length(iden_links_orignal);
        r=rank(path_matrix_rd);
        rank_m(ii)=r;
        
        %selectPath
        t_f_start=cputime;
        [selected_path,selected_path_matrix]=SelectPath(path_matrix_rd);
        t_f=cputime-t_f_start;
        f_path(ii)=length(selected_path);        
        [all_iden_sp,good_link_num_sp]=find_all(path_matrix_rd(selected_path,:),path_result(selected_path));
        f_iden(ii)=length(all_iden_sp);
        f_time(ii)=t_f;
       
        t_c_start=cputime;
        [selected_cover_path,iden_links,selected_matrix,selected_matrix_path,cand_matrix,cand_paths,uniden_links,selected_result]=select_path_cover_new(path_matrix_rd,path_result);
        t_c=cputime-t_c_start;
        c_path(ii)=length(selected_cover_path);
        c_iden(ii)=length(iden_links);
        c_time(ii)=t_c;
        
        if ~isempty(cand_matrix)
        t_s_start=cputime;
        [selected_solve_path,iden_links_final,selected_matrix_final,uniden_links_final,cand_matrix_final]=select_path_solve_new(selected_matrix,selected_matrix_path,cand_matrix,cand_paths,path_result,uniden_links,iden_links,selected_result);
        t_s=cputime-t_s_start;
        s_path(ii)=length(selected_solve_path);
        s_iden(ii)=length(iden_links_final);
        s_time(ii)=t_s;
        else
        s_path(ii)=0;
        s_iden(ii)=0;
        s_time(ii)=0; 
        end
    end
    all_paths_ave{jj}=all_paths;
    all_links_ave{jj}=all_links;
    all_iden_links_ave{jj}=all_iden_links;
    
    rank_ave{jj}=rank_m;
    
    f_path_ave{jj}=f_path;
    f_iden_ave{jj}=f_iden;
    f_time_ave{jj}=f_time;
    
    c_path_ave{jj}=c_path;
    c_iden_ave{jj}=c_iden;
    c_time_ave{jj}=c_time;
    
    s_path_ave{jj}=s_path;
    s_iden_ave{jj}=s_iden;
    s_time_ave{jj}=s_time;
    
end

end
end
