# Supplementary material for: Adaptive Path Selection for Link Loss Inference in Network Tomography Applications
Source: PLoS One. 2016 Oct 4;11(10):e0163706. doi: 10.1371/journal.pone.0163706 (PMC5049780; doi:10.1371/journal.pone.0163706)
Supplement: S1 File — (ZIP) [file pone.0163706.s001.zip › plos_qiao_data/GeneratePath/generate_faulty_links.m]

function faulty_links=generate_faulty_links(link_fault_prob_vec)
%[row,col,link_fault]=find(tril(link_fault_prob));
link_num=length(link_fault_prob_vec);
rand_links=rand(1,link_num)-link_fault_prob_vec';
faulty_links=find(rand_links<=0);
%faulty_links=[row(faulty),col(faulty)];
end
