# Supplementary material for: Adaptive Path Selection for Link Loss Inference in Network Tomography Applications
Source: PLoS One. 2016 Oct 4;11(10):e0163706. doi: 10.1371/journal.pone.0163706 (PMC5049780; doi:10.1371/journal.pone.0163706)
Supplement: S1 File — (ZIP) [file pone.0163706.s001.zip › plos_qiao_data/GeneratePath/generate_link_fault_prob.m]

function [link_fault_prob,link_order,link_fault_prob_vec]=generate_link_fault_prob(A,first_fault_num,fault_prob)
link_num=nnz(A)/2;
fault_num=max(round(fault_prob*link_num),1);
link_fault_num=zeros(1,link_num);
link_order=randperm(link_num);
[row,col]=find(tril(A));
link_fault_prob=zeros(size(A));
for i=1:fault_num
    link_fault_num(i)=first_fault_num*i^(-0.73);
    link_fault_prob(row(link_order(i)),col(link_order(i)))=link_fault_num(i);
    link_fault_prob(col(link_order(i)),row(link_order(i)))=link_fault_num(i);

end
for j=fault_num+1:link_num
    link_fault_num(j)=first_fault_num*j^(-1.35);
    link_fault_prob(row(link_order(j)),col(link_order(j)))=link_fault_num(j);
    link_fault_prob(col(link_order(j)),row(link_order(j)))=link_fault_num(j);
end

link_fault_prob=link_fault_prob/sum(sum(tril(link_fault_prob)));
[~,~,link_fault_prob_vec]=find(tril(link_fault_prob));
