# Supplementary material for: Adaptive Path Selection for Link Loss Inference in Network Tomography Applications
Source: PLoS One. 2016 Oct 4;11(10):e0163706. doi: 10.1371/journal.pone.0163706 (PMC5049780; doi:10.1371/journal.pone.0163706)
Supplement: S1 File — (ZIP) [file pone.0163706.s001.zip › plos_qiao_data/GeneratePath/generate_link_loss_new.m]

function link_loss=generate_link_loss_new(A,loss_thd)
link_num=nnz(A)/2;
for i=1:link_num
    link_loss(i,1)=unifrnd(loss_thd-0.02,loss_thd+0.02);
    %link_loss_matrix(row(link_order(i)),col(link_order(i)))=link_loss_rate(i);
    %link_loss_matrix(col(link_order(i)),row(link_order(i)))=link_loss_rate(i);
end
%[~,~,link_loss]=find(tril(link_loss_matrix));


% loss_num=max(round(loss_prob*link_num),1);
% [row,col]=find(tril(A));
% link_loss_matrix=zeros(size(A));
% link_order=randperm(link_num);
% for i=1:loss_num
%     link_loss_rate(i)=unifrnd(0.05,0.2);
%     link_loss_matrix(row(link_order(i)),col(link_order(i)))=link_loss_rate(i);
%     link_loss_matrix(col(link_order(i)),row(link_order(i)))=link_loss_rate(i);
% end
% for i=loss_num+1:link_num
%     link_loss_rate(i)=unifrnd(0,0.002);
%     link_loss_matrix(row(link_order(i)),col(link_order(i)))=link_loss_rate(i);
%     link_loss_matrix(col(link_order(i)),row(link_order(i)))=link_loss_rate(i);
% end
% [~,~,link_loss]=find(tril(link_loss_matrix));
% if ~isempty(faulty_links)
%     link_loss(faulty_links)=1;
% end
end
