# Supplementary material for: Adaptive Path Selection for Link Loss Inference in Network Tomography Applications
Source: PLoS One. 2016 Oct 4;11(10):e0163706. doi: 10.1371/journal.pone.0163706 (PMC5049780; doi:10.1371/journal.pone.0163706)
Supplement: S1 File — (ZIP) [file pone.0163706.s001.zip › plos_qiao_data/GeneratePath/generate_link_loss_new1.m]

function link_loss=generate_link_loss_new1(A,loss_prob,faulty_links)
link_num=nnz(A)/2;
loss_num=max(round(loss_prob*link_num),1);
[row,col]=find(tril(A));
link_loss_matrix=zeros(size(A));
link_order=randperm(link_num);
mu=0.04;
sigma=0.0001;
for i=1:loss_num
    link_loss_rate(i)=log(lognrnd(mu,sigma));
    link_loss_matrix(row(link_order(i)),col(link_order(i)))=link_loss_rate(i);
    link_loss_matrix(col(link_order(i)),row(link_order(i)))=link_loss_rate(i);
end
for i=loss_num+1:link_num
    link_loss_rate(i)=10^(-9);
    link_loss_matrix(row(link_order(i)),col(link_order(i)))=link_loss_rate(i);
    link_loss_matrix(col(link_order(i)),row(link_order(i)))=link_loss_rate(i);
end
[~,~,link_loss]=find(tril(link_loss_matrix));
if ~isempty(faulty_links)
    link_loss(faulty_links)=1;
end
end
