# Supplementary material for: Adaptive Path Selection for Link Loss Inference in Network Tomography Applications
Source: PLoS One. 2016 Oct 4;11(10):e0163706. doi: 10.1371/journal.pone.0163706 (PMC5049780; doi:10.1371/journal.pone.0163706)
Supplement: S1 File — (ZIP) [file pone.0163706.s001.zip › plos_qiao_data/GeneratePath/generate_link_loss_new2.m]

function link_loss=generate_link_loss_new2(A,loss_prob,faulty_links,monitors,links_rd)
link_num=nnz(A)/2;
A=sparse(A);
for i=1:link_num
    s=links_rd(i,1);
    d=links_rd(i,2);
    link_hop(1,i)=1;
    if ~ismember(s,monitors)&&~ismember(d,monitors)
        k=0;
       for j=monitors
           k=k+1;
        dist(1,k)=graphshortestpath(A,s,j,'Directed',false);
        dist(2,k)=graphshortestpath(A,d,j,'Directed',false);
        if dist(1,k)==1||dist(2,k)==1
            break;
        end
       end
       link_hop(1,i)=min(min(dist))+1;
    end
end
max_hop=max(link_hop);
link_weight=max_hop+1-link_hop;
link_weight=link_weight/sum(link_weight);
loss_num=max(round(loss_prob*link_num),1);
lossy_links=randsrc(1,loss_num,[1:link_num;link_weight]);
unlossy_links=setdiff([1:link_num],lossy_links);
% [row,col]=find(tril(A));
% link_loss_matrix=zeros(size(A));
% link_order=randperm(link_num);
% mu=0.04;
% sigma=0.0001;
for i=lossy_links
    link_loss_rate(i)=unifrnd(0.05,0.2);
    link_loss_matrix(links_rd(i,1),links_rd(i,2))=link_loss_rate(i);
    link_loss_matrix(links_rd(i,2),links_rd(i,1))=link_loss_rate(i);
end
for i=unlossy_links
    link_loss_rate(i)=unifrnd(0,0.002);
    link_loss_matrix(links_rd(i,1),links_rd(i,2))=link_loss_rate(i);
    link_loss_matrix(links_rd(i,2),links_rd(i,1))=link_loss_rate(i);
end
[~,~,link_loss]=find(tril(link_loss_matrix));
if ~isempty(faulty_links)
    link_loss(faulty_links)=1;
end
end
