# Supplementary material for: Adaptive Path Selection for Link Loss Inference in Network Tomography Applications
Source: PLoS One. 2016 Oct 4;11(10):e0163706. doi: 10.1371/journal.pone.0163706 (PMC5049780; doi:10.1371/journal.pone.0163706)
Supplement: S1 File — (ZIP) [file pone.0163706.s001.zip › plos_qiao_data/GeneratePath/generate_path.m]

function [path,path_matrix,links,links_rd,path_matrix_rd]=generate_path(A,monitors)
[row,col]=find(tril(A));
links=[row,col];
path_matrix=[];
i=0;
for s=monitors
    d_monitors=monitors;
    d_monitors(find(d_monitors==s))=[];
    for d=d_monitors
        path_vec=zeros(1,length(row));
        i=i+1;
        [dist, path_i, pred]=graphshortestpath(A,s,d);
        path{i}=path_i;
        for j=1:length(path_i)-1
            ss=path_i(j);
            dd=path_i(j+1);
            link_idx=find(links(:,1)==ss&links(:,2)==dd);
            if isempty(link_idx)
                link_idx=find(links(:,2)==ss&links(:,1)==dd);
            end
            path_vec(link_idx)=1;
        end
        path_matrix(i,:)=path_vec;
    end
end
path_matrix_sum=sum(path_matrix);
links_covered=find(path_matrix_sum);
path_matrix_rd=path_matrix(:,links_covered);
links_rd=links(links_covered,:);
end
