# Supplementary material for: Adaptive Path Selection for Link Loss Inference in Network Tomography Applications
Source: PLoS One. 2016 Oct 4;11(10):e0163706. doi: 10.1371/journal.pone.0163706 (PMC5049780; doi:10.1371/journal.pone.0163706)
Supplement: S1 File — (ZIP) [file pone.0163706.s001.zip › plos_qiao_data/GeneratePath/generate_path_result.m]

function path_result=generate_path_result(A,link_loss)
    [path_num,link_num]=size(A);
    %path_result_t=ones(1,path_num);
    for i=1:path_num
        link_i=find(A(i,:));
        path_result(i)=1-prod((1-link_loss(link_i)));
    end
    path_result=path_result';
end
