# Supplementary material for: Adaptive Path Selection for Link Loss Inference in Network Tomography Applications
Source: PLoS One. 2016 Oct 4;11(10):e0163706. doi: 10.1371/journal.pone.0163706 (PMC5049780; doi:10.1371/journal.pone.0163706)
Supplement: S1 File — (ZIP) [file pone.0163706.s001.zip › plos_qiao_data/GeneratePath/select_monitors.m]

function monitors=select_monitors(A,m)
[nodes_size,~]=size(A);
nodes=[1:nodes_size];
b=nodes(randperm(nodes_size));
n=floor(nodes_size*m);
monitors=b(1:n);
end
