# Supplementary material for: Adaptive Path Selection for Link Loss Inference in Network Tomography Applications
Source: PLoS One. 2016 Oct 4;11(10):e0163706. doi: 10.1371/journal.pone.0163706 (PMC5049780; doi:10.1371/journal.pone.0163706)
Supplement: S1 File — (ZIP) [file pone.0163706.s001.zip › plos_qiao_data/SelectPath/SelectPath.m]

function [selected_path,path_matrix]=SelectPath(matrix)
[path_num,link_num]=size(matrix);
g=matrix(1,:);
[q,r,perm]=qr(g',0);
%r12=q'*g';
%r22=norm(g)-norm(r12);
%R_t=g*pinv(q');

k=1;
selected_path(k)=1;
for i=2:path_num
    v=matrix(i,:);
    [q,r,perm]=qr(g',0);
    %r12=transpose(pinv(r))*g*v';
    %r12=r'*g*v';
    r12=q'*v';
    r22=norm(v)-norm(r12);
    if abs(r22)>0.001
        k=k+1;
        r=[r,r12];
        [r_row,r_col]=size(r);
        add_row=zeros(1,r_col);
        add_row(r_col)=r22;
        r=[r;add_row];
        g=[g;v];
        selected_path(k)=i;
    end
end
path_matrix=g;
end
