# Supplementary material for: Adaptive Path Selection for Link Loss Inference in Network Tomography Applications
Source: PLoS One. 2016 Oct 4;11(10):e0163706. doi: 10.1371/journal.pone.0163706 (PMC5049780; doi:10.1371/journal.pone.0163706)
Supplement: S1 File — (ZIP) [file pone.0163706.s001.zip › plos_qiao_data/SelectPath/SelectPath_new.m]

function [selected_path,path_matrix]=SelectPath_new(matrix)
[path_num,link_num]=size(matrix);
k=1;
selected_path(k)=1;
path_matrix=matrix(1,:);
r=rank(matrix)
r1=1;
for i=2:path_num
    p=matrix(i,:);
    %r1=rank(path_matrix);
    r2=rank([path_matrix;p]);
    if r2>r1
        k=k+1;
        selected_path(k)=i;
        path_matrix=[path_matrix;p];
        r1=r2;
    end
    if r2==r
        break;
    end
end
end
